# Supplementary material for: Exposure Time to a Tuberculosis Index Case as a Marker of Infection in Immigrant Populations
Source: Pathogens. 2025 Feb 10;14(2):175. doi: 10.3390/pathogens14020175 (PMC11858108; doi:10.3390/pathogens14020175)
Supplement: Supplementary file 1 [file pathogens-14-00175-s001.zip]

Archive with 1 entries (1 files):
- pathogens-3379006-supplementary.pdf
